# Supplementary material for: In Vitro Techniques for Seed Potato (Solanum tuberosum L.) Tuber Production: A Systematic Review
Source: Plants (Basel). 2025 Sep 5;14(17):2777. doi: 10.3390/plants14172777 (PMC12430559; doi:10.3390/plants14172777)
Supplement: Supplementary file 1 [file plants-14-02777-s001.zip]

Archive with 1 entries (1 files):
- PRISMA_2020_checklist_updated.pdf
